# Supplementary material for: Serine 937 phosphorylation enhances KCC2 activity and strengthens synaptic inhibition
Source: Sci Rep. 2023 Dec 8;13:21660. doi: 10.1038/s41598-023-48884-x (PMC10709408; doi:10.1038/s41598-023-48884-x)
Supplement: Supplementary file 1 — Supplementary Information 1. [file 41598_2023_48884_MOESM1_ESM.xlsx]

## Sheet: Summary
Figure 2
	percentage increase of Tl+ stimulated flourescence
mock	33.1395	17.4419	22.6744	26.5116	29.3023	26.5116	67.9245	54.717	26.4151	32.7586	29.3103	32.7586	25.7143	42.8571	21.4286	15.5661	12.7359	13.4434	13.1004	15.0655	13.1004	51.6892	37.5	32.4324
mmKCC2aWT	87.2093	118.605	94.186	99.0698	101.86	99.0698	116.981	88.6792	94.3396	117.241	94.8276	87.931	104.286	97.1429	98.5714	96.9342	94.8115	108.255	94.978	113.319	91.7029	97.2973	100.338	102.365
mmKCC2T934A/S937D	121.429	138.571	164.286	212.265	264.623	254.718	189.956	188.646	206.986	284.797	213.851	216.892	168.243	181.419	178.378
statistical evaluation: mean, SD and SE
genotype	N	mean	sd	sderr	CI95up	CI95dn	CI99up	CI99dn
mmKCC2aWT	24	100	9.05169	1.84767	103.822	96.1778	105.187	94.813
mmKCC2T934A/S937D	15	199.004	44.957	11.6078	223.9	174.108	233.559	164.449
mock	24	28.9208	14.2346	2.90562	34.9315	22.9101	37.0778	20.7637
statistical analyses: mmKCC2aWT_Pvals_refmmKCC2aWT
genotype	effsize	tstat	dof	dofcor	praw	padj
mock	-5.95901	-20.6426	38.9867	12	9.63864e-11	1.92773e-10
mmKCC2T934A/S937D	3.46651	8.42303	14.7127	4	0.00108776	0.00108776
statistial analysis: mmKCC2aWT_Pvals_refmock
genotype	effsize	tstat	dof	dofcor	praw	padj
mmKCC2aWT	5.95901	20.6426	38.9867	12	9.63864e-11	1.92773e-10
mmKCC2T934A/S937D	5.69894	14.2139	15.7717	4	0.000142266	0.000142266

## Sheet: A
	measurment 1	measurement 2	measurement 3	Slope 1	Slope 2	Slope 3	MW	Slope 1%	Slope 2 %	Slope 3 %
mock	0.965286	0.999545	0.992103
	0.967526	1.01042	1.0037
	0.988738	1.01046	1.00638
	0.99199	1.02115	1.01512
	0.997058	1.02468	1.0137
	1.00333	1.02645	1.02301
	1.01693	1.02664	1.03002	0.0019	0.001	0.0013	0.0014	33.1395	17.4419	22.6744
mmKCC2aWT	1.11346	1.03651	1.00108
	1.12249	1.06253	1.01892
	1.14325	1.09047	1.05014
	1.15647	1.11034	1.05447
	1.17603	1.12243	1.07129
	1.19376	1.1427	1.07958
	1.20925	1.16276	1.10575	0.005	0.0068	0.0054	0.00573333	87.2093	118.605	94.186

## Sheet: B
	measurment 1	measurement 2	measurement 3	Slope 1	Slope 2	Slope 3	MW	Slope 1%	Slope 2 %	Slope 3 %
mock	0.974034	0.938106	1.02534
	0.980586	0.930951	1.04584
	0.988861	0.937389	1.05992
	0.997261	0.955064	1.06082
	1.00278	0.957757	1.06293
	1.00749	0.964702	1.05761
	1.00578	0.967945	1.06982	0.0019	0.0021	0.0019	0.00196667	26.5116	29.3023	26.5116
mmKCC2aWT	1.00519	1.03063	1.00062
	1.02613	1.05214	1.02567
	1.05327	1.07722	1.05514
	1.06836	1.09238	1.0629
	1.09663	1.12621	1.09508
	1.11492	1.14007	1.10488
	1.12728	1.15959	1.13322	0.0071	0.0073	0.0071	0.00716667	99.0698	101.86	99.0698

## Sheet: C
	measurment 1	measurement 2	measurement 3	Slope 1	Slope 2	Slope 3	MW	Slope 1%	Slope 2 %	Slope 3 %
mock	0.828409	1.11025	1.16742
	0.845776	1.13936	1.16112
	0.862376	1.14181	1.16644
	0.870312	1.1625	1.1695
	0.886871	1.16388	1.17727
	0.890615	1.16646	1.18497
	0.891746	1.165	1.18724	0.0036	0.0029	0.0014	0.00263333	67.9245	54.717	26.4151
mmKCC2aWT	0.912797	1.06525	1.0656
	0.937735	1.08611	1.09241
	0.95852	1.10087	1.10785
	0.981122	1.11173	1.12672
	0.997056	1.13532	1.14214
	1.01009	1.14152	1.15075
	1.02437	1.14759	1.15604	0.0062	0.0047	0.005	0.0053	116.981	88.6792	94.3396

## Sheet: D
	measurment 1	measurement 2	measurement 3	Slope 1	Slope 2	Slope 3	MW	Slope 1%	Slope 2 %	Slope 3 %
mock	1.131	1.073	1.059
	1.14303	1.08587	1.07969
	1.14705	1.08141	1.08447
	1.16126	1.08264	1.08661
	1.15441	1.09475	1.09347
	1.16546	1.09717	1.0948
	1.16562	1.10806	1.09999	0.0019	0.0017	0.0019	0.00183333	32.7586	29.3103	32.7586
mmKCC2aWT	0.9978	1.171	1.149
	1.02281	1.20403	1.16642
	1.04623	1.21409	1.18276
	1.0656	1.23661	1.20183
	1.08842	1.24726	1.21462
	1.10771	1.26864	1.22755
	1.11788	1.2722	1.24098	0.0068	0.0055	0.0051	0.0058	117.241	94.8276	87.931

## Sheet: E
	measurment 1	measurement 2	measurement 3	Slope 1	Slope 2	Slope 3	MW	Slope 1%	Slope 2 %	Slope 3 %
Mock	0.915309	0.829232	0.809463
	0.927979	0.861937	0.810997
	0.933819	0.867052	0.82124
	0.943569	0.880761	0.825124
	0.945635	0.886421	0.840526
	0.958136	0.893968	0.83814
	0.957802	0.913581	0.842367	0.0018	0.003	0.0015	0.0021	25.7143	42.8571	21.4286
mmKCC2aWT	0.816622	0.930281	0.784605
	0.850453	0.97231	0.797464
	0.881842	1.00951	0.834825
	0.905308	1.01894	0.883277
	0.942173	1.04666	0.913435
	0.955938	1.07443	0.912028
	0.996908	1.10364	0.938814	0.0073	0.0068	0.0069	0.007	104.286	97.1429	98.5714
mmKCC2T934A/S937D	0.724356	0.796342	0.747773
	0.776804	0.867435	0.828176
	0.815061	0.906107	0.885777
	0.844495	0.932753	0.936716
	0.869303	0.97667	0.951414
	0.902689	1.01188	0.983666
	0.938953	1.0385	1.05292	0.0085	0.0097	0.0115	0.0099	121.429	138.571	164.286

## Sheet: F
	measurment 1	measurement 2	measurement 3	Slope 1	Slope 2	Slope 3	MW	Slope 1%	Slope 2 %	Slope 3 %
Mock	1.12566	0.931305	1.04008
	1.13409	0.941962	1.04538
	1.14271	0.953862	1.04783
	1.14936	0.962235	1.05287
	1.15773	0.966541	1.06059
	1.1768	0.969524	1.06988
	1.176	0.9763	1.089	0.0022	0.0018	0.0019	0.00196667	15.566	12.7358	13.4434
mmKCC2aWT	1.05815	1.14136	1.16601
	1.11869	1.19708	1.21657
	1.17478	1.25188	1.28897
	1.23682	1.31227	1.35188
	1.2853	1.3655	1.41621
	1.33653	1.40632	1.46851
	1.388	1.465	1.527	0.0137	0.0134	0.0153	0.0141333	96.934	94.8113	108.255
mmKCC2T934A/S937D	1.08305	1.36681	1.25426
	1.24686	1.61994	1.46856
	1.39128	1.81169	1.66058
	1.5123	1.96931	1.85667
	1.61901	2.07808	1.92985
	1.74419	2.19053	2.03542
	1.79585	2.29424	2.12881	0.03	0.0374	0.036	0.0344667	212.264	264.623	254.717

## Sheet: G
	measurment 1	measurement 2	measurement 3	Slope 1	Slope 2	Slope 3	MW	Slope 1%	Slope 2 %	Slope 3 %
Mock	0.965987	0.97936	1.01362
	0.97875	0.993676	1.03345
	0.98517	1.0127	1.04429
	0.995767	1.01156	1.04767
	1.00252	1.0248	1.05425
	1.00471	1.02932	1.06612
	1.01817	1.03629	1.06399	0.002	0.0023	0.002	0.0021	13.1004	15.0655	13.1004
mmKCC2aWT	0.941496	1.10878	1.06116
	1.01083	1.18836	1.12542
	1.07482	1.2533	1.18038
	1.13195	1.31969	1.24069
	1.19026	1.39567	1.29479
	1.24126	1.46537	1.34361
	1.29128	1.52244	1.40178	0.0145	0.0173	0.014	0.0152667	94.9782	113.319	91.7031
mmKCC2T934A/S937D	1.08216	1.20056	1.23194
	1.24381	1.33873	1.38997
	1.39739	1.47582	1.54076
	1.49465	1.58839	1.66756
	1.60709	1.70201	1.79797
	1.69541	1.80795	1.89747
	1.79447	1.88874	1.98663	0.029	0.0288	0.0316	0.0298	189.956	188.646	206.987

## Sheet: H
	measurment 1	measurement 2	measurement 3	Slope 1	Slope 2	Slope 3	MW	Slope 1%	Slope 2 %	Slope 3 %
mock	0.872407	0.928405	0.922308
	0.903481	0.954375	0.930123
	0.923393	0.968493	0.949751
	0.942501	0.975696	0.958813
	0.967599	0.998228	0.973436
	0.980368	1.01417	0.99215
	0.997267	1.01827	0.99361	0.0051	0.0037	0.0032	0.004	51.6892	37.5	32.4324
mmKCC2aWT	0.798614	0.944607	0.913086
	0.852918	0.993328	0.966349
	0.894576	1.03054	1.00952
	0.928871	1.07559	1.05337
	0.970686	1.11947	1.09169
	1.00215	1.14761	1.12292
	1.03401	1.18331	1.15873	0.0096	0.0099	0.0101	0.00986667	97.2973	100.338	102.365
mmKCC2T934A/S937D	1.01964	1.10788	1.01679
	1.10991	1.20844	1.12296
	1.18681	1.28613	1.18636
	1.24044	1.36607	1.25961
	1.31542	1.42874	1.3331
	1.36768	1.48745	1.3816
	1.42627	1.54438	1.45159	0.0166	0.0179	0.0176	0.0173667	168.243	181.419	178.378
mmKCC2T934A/S937D	1.21636	1.00542	1.02111
	1.38569	1.11714	1.18875
	1.49968	1.23982	1.25833
	1.59951	1.32333	1.35329
	1.70834	1.40671	1.42773
	1.81179	1.47902	1.50941
	1.91232	1.49617	1.55039	0.0281	0.0211	0.0214	0.0235333	284.797	213.851	216.892
