# Supplementary material for: Serine 937 phosphorylation enhances KCC2 activity and strengthens synaptic inhibition
Source: Sci Rep. 2023 Dec 8;13:21660. doi: 10.1038/s41598-023-48884-x (PMC10709408; doi:10.1038/s41598-023-48884-x)
Supplement: Supplementary file 2 — Supplementary Information 2. [file 41598_2023_48884_MOESM2_ESM.xlsx]

## Sheet: summary
Figure 4
Genotype	animal ID/side	DCN	Mean animal	Mean total	SD	VCN	Mean animal	Mean total	SD	MNTB	Mean animal	Mean total	SD	SPN	Mean animal	Mean total	SD	LSO	Mean animal	Mean total	SD
KCC2 AD/AD	4267 left	0.208	0.1995			0.247	0.2385			0.03477	0.032585			0.02448	0.0255225			0.05094	0.053415
	4267 right	0.191				0.23				0.0304				0.026565				0.05589
	A570 left	0.166	0.1545	0.171	0.0247841	0.218	0.2165	0.222667	0.0138233	0.04041	0.041985	0.0363867	0.00495086	0.02325	0.022605	0.0240725	0.00145883	0.04923	0.048765	0.04975	0.00328518
	A570 right	0.143				0.215				0.04356				0.02196				0.0483
	A571 left	0.154	0.159			0.235	0.213			0.03495	0.03459			0.02247	0.02409			0.04743	0.04707
	A571 right	0.164				0.191				0.03423				0.02571				0.04671
KCC2 +/+	4475 left	0.223	0.2005			0.265	0.2625			0.0387	0.040485			0.02364	0.024225			0.05952	0.057525
	4475 right	0.178				0.26				0.04227				0.02481				0.05553
	4478 left	0.232	0.2085	0.192	0.022017	0.321	0.277	0.248833	0.036947	0.037	0.0355	0.0356633	0.00474211	0.03822	0.0324	0.026955	0.00471551	0.0537	0.05235	0.05375	0.00330539
	4478 right	0.185				0.233				0.034				0.02658				0.051
	4912 left	0.171	0.167			0.208	0.207			0.03123	0.031005			0.0261	0.02424			0.05049	0.051375
	4912 right	0.163				0.206				0.03078				0.02238				0.05226
Shapiro-Wilk Normality Test
	KCC2 AD/AD	KCC2 +/+
W	0.8238	0.835
P value	0.1249	0.1516
passed normally test (alpha =0,05)	Yes	Yes
P value summary	ns	ns
Students t test
KCC2 AD/AD vs KCC2 +/+	P value
DCN	0.334175
VCN	0.314627
MNTB	0.945981
SPN	0.239892
LSO	0.20794

## Sheet: DCN
animal ID/side	Slide	file	Area (mm^2)	Volume (mm^3)		animal ID/side	Slide	file	Area (mm^2)	Volume (mm^3)		animal ID/side	Slide	file	Area (mm^2)	Volume (mm^3)		animal ID/side	Slide	file	Area (mm^2)	Volume (mm^3)		animal ID/side	Slide	file	Area (mm^2)	Volume (mm^3)		animal ID/side	Slide	file	Area (mm^2)	Volume (mm^3)		animal ID/side	Slide	file	Area (mm^2)	Volume (mm^3)		animal ID/side	Slide	file	Area (mm^2)	Volume (mm^3)			animal ID/side
4267 left	1	DCN_6_1,tif	0.044	0.00132		4267 right	1	DCN_5_9,tif	0.105	0.00315		4475 left	1	4_3	0.07	0.0021		4475 right	1	4_2	0.089	0.00267		4478 left	1	DCN_2_8,tif	0.054	0.00162		4478 right	1	DCN_3_9,tif	0.068	0.00204		4912 left	1	DCN_1_8_Links,tif	0.014	0.00042		4912 right	1	DCN_1_7_Rechts,tif	0.086	0.00258			A570 left
	2	DCN_6_2,tif	0.071	0.00213			2	DCN_6_0,tif	0.129	0.00387			2	4_4	0.117	0.00351			2	4_3	0.075	0.00225			2	DCN_2_9,tif	0.111	0.00333			2	DCN_3_10,tif	0.113	0.00339			2	DCN_1_9_Links,tif	0.069	0.00207			2	DCN_1_8_Rechts,tif	0.113	0.00339
	3	DCN_6_3,tif	0.085	0.00255			3	DCN_6_1,tif	0.153	0.00459			3	4_5	0.123	0.00369			4	4_5	0.197	0.00591			3	DCN_2_10,tif	0.148	0.00444			3	DCN_4_1,tif	0.164	0.00492			3	DCN_1_10_Links,tif	0.114	0.00342			3	DCN_1_9_Rechts,tif	0.131	0.00393
	4	DCN_6_4,tif	0.099	0.00297			4	DCN_6_2,tif	0.151	0.00453			4	4_6	0.168	0.00504			5	4_6	0.251	0.00753			4	DCN_3_1,tif	0.18	0.0054			4	DCN_4_2,tif	0.212	0.00636			4	DCN_2_1_Links,tif	0.134	0.00402			4	DCN_1_10_Rechts,tif	0.178	0.00534
	5	DCN_6_5,tif	0.131	0.00393			5	DCN_6_3,tif	0.161	0.00483			5	4_7	0.227	0.00681			6	4_7	0.22	0.0066			5	DCN_3_2,tif	0.234	0.00702			5	DCN_4_3,tif	0.223	0.00669			5	DCN_2_2_Links,tif	0.195	0.00585			5	DCN_2_1_Rechts,tif	0.178	0.00534
	6	DCN_6_6,tif	0.16	0.0048			6	DCN_6_4,tif	0.268	0.00804			6	4_8	0.228	0.00684			7	4_8	0.223	0.00669			6	DCN_3_3,tif	0.262	0.00786			6	DCN_4_4,tif	0.254	0.00762			6	DCN_2_3_Links,tif	0.177	0.00531			6	DCN_2_2_Rechts,tif	0.195	0.00585
	7	DCN_6_7,tif	0.223	0.00669			7	DCN_6_5,tif	0.195	0.00585			7	4_9	0.339	0.01017			8	4_9	0.224	0.00672			7	DCN_3_4,tif	0.3	0.009			7	DCN_4_5,tif	0.267	0.00801			7	DCN_2_4_Links,tif	0.196	0.00588			7	DCN_2_3_Rechts,tif	0.143	0.00429
	8	DCN_6_8,tif	0.164	0.00492			8	DCN_6_6,tif	0.203	0.00609			8	4_10	0.275	0.00825			9	4_10	0.231	0.00693			8	DCN_3_5,tif	0.335	0.01005			8	DCN_4_6,tif	0.271	0.00813			8	DCN_2_5_Links,tif	0.193	0.00579			8	DCN_2_4_Rechts,tif	0.198	0.00594
	9	DCN_6_9,tif	0.2	0.006			9	DCN_6_7,tif	0.198	0.00594			9	5_1	0.243	0.00729			10	5_2	0.333	0.00999			9	DCN_3_6,tif	0.295	0.00885			9	DCN_4_7,tif	0.276	0.00828			9	DCN_2_6_Links,tif	0.191	0.00573			9	DCN_2_5_Rechts,tif	0.196	0.00588
	10	DCN_6_10,tif	0.182	0.00546			10	DCN_6_8,tif	0.205	0.00615			10	5_2	0.219	0.00657			11	5_3	0.225	0.00675			10	DCN_3_7,tif	0.325	0.00975			10	DCN_4_8,tif	0.249	0.00747			10	DCN_2_7_Links,tif	0.214	0.00642			10	DCN_2_6_Rechts,tif	0.187	0.00561
	11	DCN_7_1,tif	0.199	0.00597			11	DCN_6_9,tif	0.145	0.00435			11	5_3	0.187	0.00561			12	5_4	0.242	0.00726			11	DCN_3_8,tif	0.275	0.00825			11	DCN_4_9,tif	0.254	0.00762			11	DCN_2_8_Links,tif	0.228	0.00684			11	DCN_2_7_Rechts,tif	0.181	0.00543
	12	DCN_7_2,tif	0.211	0.00633			12	DCN_6_10,tif	0.214	0.00642			12	5_4	0.246	0.00738			13	5_5	0.211	0.00633			12	DCN_3_9,tif	0.287	0.00861			12	DCN_4_10,tif	0.251	0.00753			12	DCN_2_9_Links,tif	0.185	0.00555			12	DCN_2_8_Rechts,tif	0.174	0.00522
	13	DCN_7_3,tif	0.22	0.0066			13	DCN_7_1,tif	0.213	0.00639			13	5_5	0.252	0.00756			14	5_6	0.225	0.00675			13	DCN_3_10,tif	0.307	0.00921			13	DCN_5_1,tif	0.232	0.00696			13	DCN_2_10_Links,tif	0.185	0.00555			13	DCN_2_9_Rechts,tif	0.183	0.00549
	14	DCN_7_4,tif	0.212	0.00636			14	DCN_7_2,tif	0.198	0.00594			14	5_6	0.2215	0.006645			15	DCN_5_7,tif	0.24	0.0072			14	DCN_4_1,tif	0.275	0.00825			14	DCN_5_2,tif	0.218	0.00654			14	DCN_3_1_Links,tif	0.203	0.00609			14	DCN_2_10_Rechts,tif	0.162	0.00486
	15	DCN_7_5,tif	0.163	0.00489			15	DCN_7_3,tif	0.187	0.00561			15	5_7	0.191	0.00573			16	DCN_5_8,tif	0.261	0.00783			15	DCN_4_2,tif	0.247	0.00741			15	DCN_5_3,tif	0.245	0.00735			15	DCN_3_2_Links,tif	0.203	0.00609			15	DCN_3_1_Rechts,tif	0.168	0.00504
	16	DCN_7_6,tif	0.218	0.00654			16	DCN_7_4,tif	0.193	0.00579			16	5_8	0.242	0.00726			17	DCN_5_9,tif	0.245	0.00735			16	DCN_4_3,tif	0.251	0.00753			16	DCN_5_4,tif	0.239	0.00717			16	DCN_3_3_Links,tif	0.16	0.0048			16	DCN_3_2_Rechts,tif	0.122	0.00366
	17	DCN_7_7,tif	0.197	0.00591			17	DCN_7_5,tif	0.178	0.00534			17	5_9	0.23	0.0069			18	DCN_5_10,tif	0.238	0.00714			17	DCN_4_4,tif	0.233	0.00699			17	DCN_5_5,tif	0.235	0.00705			17	DCN_3_4_Links,tif	0.185	0.00555			17	DCN_3_3_Rechts,tif	0.14	0.0042
	18	DCN_7_8,tif	0.225	0.00675			18	DCN_7_6,tif	0.192	0.00576			18	5_10	0.254	0.00762			19	DCN_6_1,tif	0.235	0.00705			18	DCN_4_5,tif	0.2395	0.007185			18	DCN_5_6,tif	0.249	0.00747			18	DCN_3_5_Links,tif	0.215	0.00645			18	DCN_3_4_Rechts,tif	0.16	0.0048
	19	DCN_7_9,tif	0.22	0.0066			19	DCN_7_7,tif	0.115	0.00345			19	6_1	0.255	0.00765			20	DCN_6_2,tif	0.229	0.00687			19	DCN_4_6,tif	0.246	0.00738			19	DCN_5_7,tif	0.234	0.00702			19	DCN_3_6_Links,tif	0.237	0.00711			19	DCN_3_5_Rechts,tif	0.18	0.0054
	20	DCN_7_10,tif	0.242	0.00726			20	DCN_7_8,tif	0.203	0.00609			20	6_2	0.184	0.00552			21	DCN_6_3,tif	0.223	0.00669			20	DCN_4_7,tif	0.25	0.0075			20	DCN_5_8,tif	0.242	0.00726			20	DCN_3_7_Links,tif	0.205	0.00615			20	DCN_3_6_Rechts,tif	0.199	0.00597
	21	DCN_8_1,tif	0.246	0.00738			21	DCN_7_9,tif	0.216	0.00648			21	6_3	0.25	0.0075			22	DCN_6_4,tif	0.198	0.00594			21	DCN_4_8,tif	0.236	0.00708			21	DCN_5_9,tif	0.233	0.00699			21	DCN_3_8_Links,tif	0.204	0.00612			21	DCN_3_7_Rechts,tif	0.203	0.00609
	22	DCN_8_2,tif	0.245	0.00735			22	DCN_8_1,tif	0.214	0.00642			22	6_4	0.25	0.0075			23	DCN_6_5,tif	0.197	0.00591			22	DCN_4_9,tif	0.199	0.00597			22	DCN_6_1,tif	0.233	0.00699			22	DCN_3_9_Links,tif	0.201	0.00603			22	DCN_3_8_Rechts,tif	0.17	0.0051
	23	DCN_8_3,tif	0.247	0.00741			23	DCN_8_2,tif	0.231	0.00693			23	6_5	0.237	0.00711			24	DCN_6_6,tif	0.109	0.00327			23	DCN_4_10,tif	0.24	0.0072			23	DCN_6_2,tif	0.2145	0.006435			23	DCN_3_10_Links,tif	0.204	0.00612			23	DCN_3_9_Rechts,tif	0.204	0.00612
	24	DCN_8_4,tif	0.233	0.00699			24	DCN_8_3,tif	0.19	0.0057			24	6_6	0.244	0.00732			25	DCN_6_7,tif	0.106	0.00318			24	DCN_5_1,tif	0.227	0.00681			24	DCN_6_3,tif	0.196	0.00588			24	DCN_4_1_Links,tif	0.187	0.00561			24	DCN_3_10_Rechts,tif	0.191	0.00573
	25	DCN_8_5,tif	0.235	0.00705			25	DCN_8_4,tif	0.219	0.00657			25	6_7	0.243	0.00729			26	DCN_6_8,tif	0.139	0.00417			25	DCN_5_2,tif	0.217	0.00651			25	DCN_6_4,tif	0.186	0.00558			25	DCN_4_2_Links,tif	0.203	0.00609			25	DCN_4_1_Rechts,tif	0.198	0.00594
	26	DCN_8_6,tif	0.253	0.00759			26	DCN_8_5,tif	0.202	0.00606			26	6_8	0.22	0.0066			27	DCN_6_9,tif	0.144	0.00432			26	DCN_5_3,tif	0.175	0.00525			26	DCN_6_5,tif	0.176	0.00528			26	DCN_4_3_Links,tif	0.172	0.00516			26	DCN_4_2_Rechts,tif	0.196	0.00588
	27	DCN_8_7,tif	0.245	0.00735			27	DCN_8_6,tif	0.226	0.00678			27	6_9	0.223	0.00669			28	DCN_6_10,tif	0.142	0.00426			27	DCN_5_4,tif	0.211	0.00633			27	DCN_6_6,tif	0.165	0.00495			27	DCN_4_4_Links,tif	0.164	0.00492			27	DCN_4_3_Rechts,tif	0.175	0.00525
	28	DCN_8_8,tif	0.248	0.00744			28	DCN_8_7,tif	0.205	0.00615			28	6_10	0.218	0.00654			29	DCN_7_1,tif	0.12	0.0036			28	DCN_5_5,tif	0.162	0.00486			28	DCN_6_7,tif	0.154	0.00462			28	DCN_4_5_Links,tif	0.1515	0.004545			28	DCN_4_4_Rechts,tif	0.17	0.0051
	29	DCN_8_9,tif	0.221	0.00663			29	DCN_8_8,tif	0.166	0.00498			29	7_1	0.199	0.00597			30	DCN_7_2,tif	0.111	0.00333			29	DCN_5_6,tif	0.186	0.00558			29	DCN_6_8,tif	0.044	0.00132			29	DCN_4_6_Links,tif	0.139	0.00417			29	DCN_4_5_Rechts,tif	0.148	0.00444
	30	DCN_8_10,tif	0.22	0.0066			30	DCN_8_9,tif	0.168	0.00504			30	7_2	0.187	0.00561			31	DCN_7_3,tif	0.088	0.00264			30	DCN_5_7,tif	0.192	0.00576			30	DCN_6_9,tif	0.0355	0.001065			30	DCN_4_7_Links,tif	0.117	0.00351			30	DCN_4_6_Rechts,tif	0.125	0.00375
	31	DCN_9_1,tif	0.218	0.00654			31	DCN_8_10,tif	0.169	0.00507			31	7_3	0.17	0.0051			32	DCN_7_4,tif	0.032	0.00096			31	DCN_5_8,tif	0.132	0.00396			31	DCN_6_10,tif	0.027	0.00081			31	DCN_4_8_Links,tif	0.118	0.00354			31	DCN_4_7_Rechts,tif	0.095	0.00285
	32	DCN_9_2,tif	0.237	0.00711			32	DCN_9_1,tif	0.122	0.00366			32	7_4	0.17	0.0051			33	DCN_7_5,tif	0.036	0.00108			32	DCN_5_9,tif	0.138	0.00414									32	DCN_4_9_Links,tif	0.112	0.00336			32	DCN_4_8_Rechts,tif	0.098	0.00294
	33	DCN_9_3,tif	0.078	0.00234			33	DCN_9_2,tif	0.085	0.00255			33	7_6	0.122	0.00366			34	DCN_7_6,tif	0.04	0.0012			33	DCN_5_10,tif	0.123	0.00369									33	DCN_4_10_Links,tif	0.077	0.00231			33	DCN_4_9_Rechts,tif	0.072	0.00216
	34	DCN_9_4,tif	0.124	0.00372			34	DCN_9_3,tif	0.118	0.00354			34	7_7	0.121	0.00363			35	DCN_7_7,tif	0.016	0.00048			34	DCN_6_1,tif	0.104	0.00312									34	DCN_5_1_Links,tif	0.048	0.00144			34	DCN_4_10_Rechts,tif	0.04	0.0012
	35	DCN_9_5,tif	0.104	0.00312			35	DCN_9_4,tif	0.047	0.00141			35	7_8	0.094	0.00282			36	DCN_7_8,tif	0.028	0.00084			35	DCN_6_2,tif	0.087	0.00261									35	DCN_5_2_Links,tif	0.008	0.00024			35	DCN_5_1_Rechts,tif	0.022	0.00066
	36	DCN_9_6,tif	0.119	0.00357			36	DCN_9_5,tif	0.044	0.00132			36	7_9	0.073	0.00219			37	DCN_7_9,tif	0.014	0.00042			36	DCN_6_3,tif	0.07	0.0021									36	DCN_5_3_Links,tif	0.018	0.00054			36	DCN_5_2_Rechts,tif	0.015	0.00045
	37	DCN_9_7,tif	0.053	0.00159			37	DCN_9_6,tif	0.052	0.00156			37	7_10	0.049	0.00147									37	DCN_6_4,tif	0.127	0.00381									37	DCN_5_4_Links,tif	0.016	0.00048			37	DCN_5_3_Rechts,tif	0.008	0.00024
	38	DCN_9_8,tif	0.045	0.00135			38	DCN_9_7,tif	0.035	0.00105			38	8_1	0.023	0.00069									38	DCN_6_5,tif	0.035	0.00105									38	DCN_5_5_Links,tif	0.018	0.00054			38	DCN_5_4_Rechts,tif	0.012	0.00036
	39	DCN_9_9,tif	0.032	0.00096			39	DCN_9_8,tif	0.037	0.00111			39	8_2	0.027	0.00081									39	DCN_6_6,tif	0.019	0.00057						0.1848			39	DCN_5_6_Links,tif	0.012	0.00036			39	DCN_5_5_Rechts,tif	0.01	0.0003
	40	DCN_9_10,tif	0.021	0.00063			40	DCN_9_9,tif	0.031	0.00093			40	8_3	0.027	0.00081																					40	DCN_5_7_Links,tif	0.014	0.00042			40	DCN_5_6_Rechts,tif	0.007	0.00021
	41	DCN_10_1,tif	0.024	0.00072									41	8_4	0.025	0.00075
	42	DCN_10_2,tif	0.026	0.00078																								0.232035
																																														0.16278
																																								0.170595
Sum volume				0.2082						0.19149						0.223305						0.17811
[truncated: 19 more columns]

## Sheet: VCN
animal ID/side	Slide	file	Area (mm^2)	Volume (mm^3)		animal ID/side	Slide	file	Area (mm^2)	Volume (mm^3)		animal ID/side	Slide	file	Area (mm^2)	Volume (mm^3)		animal ID/side	Slide	file	Area (mm^2)	Volume (mm^3)		animal ID/side	Slide	file	Area (mm^2)	Volume (mm^3)		animal ID/side	Slide	file	Area (mm^2)	Volume (mm^3)		animal ID/side	Slide	file	Area (mm^2)	Volume (mm^3)		animal ID/side	Slide	file	Area (mm^2)	Volume (mm^3)		animal ID/side	Slide
4267 left	1	VCN_7_5,tif	0.029	0.00087		4267 right	1	VCN_7_1,tif	0.007	0.00021		4475 left	5_3	1	0.048	0.00144		4475 right	1	DCN_4_8,tif	0.026	0.00078		4478 left	1	VCN_4_1,tif	0.014	0.00042		4478 right	1	VCN_4_10,tif	0.027	0.00081		4912 left	1	DCN_2_6_Links,tif	0.017	0.00051		4912 right	1	VCN_2_7_Rechts,tif	0.009	0.00027		A570 left	1
	2	VCN_7_6,tif	0.022	0.00066			2	VCN_7_2,tif	0.013	0.00039			5_4	2	0.052	0.00156			2	DCN_4_9,tif	0.02	0.0006			2	VCN_4_2,tif	0.023	0.00069			2	VCN_5_1,tif	0.032	0.00096			2	DCN_2_7_Links,tif	0.024	0.00072			2	VCN_2_8_Rechts,tif	0.023	0.00069			2
	3	VCN_7_7,tif	0.029	0.00087			3	VCN_7_3,tif	0.024	0.00072			5_5	3	0.084	0.00252			3	DCN_4_10,tif	0.027	0.00081			3	VCN_4_3,tif	0.053	0.00159			3	VCN_5_2,tif	0.041	0.00123			3	DCN_2_8_Links,tif	0.023	0.00069			3	VCN_2_9_Rechts,tif	0.033	0.00099			3
	4	VCN_7_8,tif	0.025	0.00075			4	VCN_7_4,tif	0.025	0.00075			5_6	4	0.99	0.0297			4	DCN_5_1,tif	0.043	0.00129			4	VCN_4_4,tif	0.091	0.00273			4	VCN_5_3,tif	0.042	0.00126			4	DCN_2_9_Links,tif	0.024	0.00072			4	VCN_2_10_Rechts,tif	0.021	0.00063			4
	5	VCN_7_9,tif	0.025	0.00075			5	VCN_7_5,tif	0.031	0.00093			5_7	5	0.113	0.00339			5	DCN_5_2,tif	0.059	0.00177			5	VCN_4_5,tif	0.09	0.0027			5	VCN_5_4,tif	0.049	0.00147			5	DCN_2_10_Links,tif	0.025	0.00075			5	VCN_3_1_Rechts,tif	0.041	0.00123			5
	6	VCN_7_10,tif	0.027	0.00081			6	VCN_7_6,tif	0.034	0.00102			5_8	6	0.123	0.00369			6	DCN_5_3,tif	0.042	0.00126			6	VCN_4_6,tif	0.088	0.00264			6	VCN_5_5,tif	0.064	0.00192			6	DCN_3_1_Links,tif	0.036	0.00108			6	VCN_3_2_Rechts,tif	0.044	0.00132			6
	7	VCN_8_1,tif	0.033	0.00099			7	VCN_7_7,tif	0.024	0.00072			5_9	7	0.137	0.00411			7	VCN_5_4,tif	0.068	0.00204			7	VCN_4_7,tif	0.1	0.003			7	VCN_5_6,tif	0.065	0.00195			7	DCN_3_2_Links,tif	0.039	0.00117			7	VCN_3_3_Rechts,tif	0.055	0.00165			7
	8	VCN_8_2,tif	0.048	0.00144			8	VCN_7_8,tif	0.048	0.00144			5_10	8	0.13	0.0039			8	VCN_5_5,tif	0.095	0.00285			8	VCN_4_8,tif	0.109	0.00327			8	VCN_5_7,tif	0.078	0.00234			8	DCN_3_3_Links,tif	0.033	0.00099			8	VCN_3_4_Rechts,tif	0.065	0.00195			8
	9	VCN_8_3,tif	0.051	0.00153			9	VCN_7_9,tif	0.062	0.00186			6_1	9	0.128	0.00384			9	VCN_5_6,tif	0.1	0.003			9	VCN_4_9,tif	0.12	0.0036			9	VCN_5_8,tif	0.091	0.00273			9	DCN_3_4_Links,tif	0.0485	0.001455			9	VCN_3_5_Rechts,tif	0.075	0.00225			9
	10	VCN_8_4,tif	0.067	0.00201			10	VCN_7_10,tif	0.0725	0.002175			6_2	10	0.14	0.0042			10	VCN_5_7,tif	0.104	0.00312			10	VCN_4_10,tif	0.134	0.00402			10	VCN_5_9,tif	0.115	0.00345			10	DCN_3_5_Links,tif	0.055	0.00165			10	DCN_3_6_Rechts,tif	0.086	0.00258			10
	11	VCN_8_5,tif	0.08	0.0024			11	VCN_8_1,tif	0.083	0.00249			6_3	11	0.181	0.00543			11	VCN_5_8,tif	0.159	0.00477			11	VCN_5_1,tif	0.142	0.00426			11	VCN_6_1,tif	0.134	0.00402			11	DCN_3_6_Links,tif	0.069	0.00207			11	DCN_3_7_Rechts,tif	0.102	0.00306			11
	12	VCN_8_6,tif	0.085	0.00255			12	VCN_8_2,tif	0.086	0.00258			6_4	12	0.167	0.00501			12	VCN_5_9,tif	0.186	0.00558			12	VCN_5_2,tif	0.15	0.0045			12	VCN_6_2,tif	0.145	0.00435			12	DCN_3_7_Links,tif	0.078	0.00234			12	DCN_3_8_Rechts,tif	0.1	0.003			12
	13	VCN_8_7,tif	0.127	0.00381			13	VCN_8_3,tif	0.113	0.00339			6_5	13	0.164	0.00492			13	VCN_5_10,tif	0.196	0.00588			13	VCN_5_3,tif	0.18	0.0054			13	VCN_6_3,tif	0.155	0.00465			13	DCN_3_8_Links,tif	0.092	0.00276			13	DCN_3_9_Rechts,tif	0.115	0.00345			13
	14	VCN_8_8,tif	0.118	0.00354			14	VCN_8_4,tif	0.086	0.00258			6_6	14	0.153	0.00459			14	VCN_6_1,tif	0.215	0.00645			14	VCN_5_4,tif	0.202	0.00606			14	VCN_6_4,tif	0.173	0.00519			14	DCN_3_9_Links,tif	0.117	0.00351			14	DCN_3_10_Rechts,tif	0.108	0.00324			14
	15	VCN_8_9,tif	0.139	0.00417			15	VCN_8_5,tif	0.107	0.00321			6_7	15	0.193	0.00579			15	VCN_6_2,tif	0.217	0.00651			15	VCN_5_5,tif	0.175	0.00525			15	VCN_6_5,tif	0.19	0.0057			15	DCN_3_10_Links,tif	0.118	0.00354			15	VCN_4_1_Rechts,tif	0.137	0.00411			15
	16	VCN_8_10,tif	0.151	0.00453			16	VCN_8_6,tif	0.148	0.00444			6_8	16	0.207	0.00621			16	VCN_6_3,tif	0.19	0.0057			16	VCN_5_6,tif	0.224	0.00672			16	VCN_6_6,tif	0.197	0.00591			16	VCN_4_1_Links,tif	0.136	0.00408			16	VCN_4_2_Rechts,tif	0.156	0.00468			16
	17	VCN_9_1,tif	0.175	0.00525			17	VCN_8_7,tif	0.164	0.00492			VCN_6_9,tif	17	0.188	0.00564			17	VCN_6_4,tif	0.216	0.00648			17	VCN_5_7,tif	0.262	0.00786			17	VCN_6_7,tif	0.204	0.00612			17	VCN_4_2_Links,tif	0.163	0.00489			17	VCN_4_3_Rechts,tif	0.165	0.00495			17
	18	VCN_9_2,tif	0.206	0.00618			18	VCN_8_8,tif	0.172	0.00516			VCN_6_10,tif	18	0.184	0.00552			18	VCN_6_5,tif	0.209	0.00627			18	VCN_5_8,tif	0.232	0.00696			18	VCN_6_8,tif	0.238	0.00714			18	VCN_4_3_Links,tif	0.143	0.00429			18	VCN_4_4_Rechts,tif	0.169	0.00507			18
	19	VCN_9_3,tif	0.106	0.00318			19	VCN_8_9,tif	0.1845	0.005535			VCN_7_1,tif	19	0.186	0.00558			19	VCN_6_6,tif	0.197	0.00591			19	VCN_5_9,tif	0.272	0.00816			19	VCN_6_9,tif	0.241	0.00723			19	VCN_4_4_Links,tif	0.154	0.00462			19	VCN_4_6_Rechts,tif	0.218	0.00654			19
	20	VCN_9_4,tif	0.241	0.00723			20	VCN_8_10,tif	0.197	0.00591			VCN_7_2,tif	20	0.201	0.00603			20	VCN_6_7,tif	0.193	0.00579			20	VCN_5_10,tif	0.324	0.00972			20	VCN_6_10,tif	0.244	0.00732			20	VCN_4_5_Links,tif	0.167	0.00501			20	VCN_4_7_Rechts,tif	0.211	0.00633			20
	21	VCN_9_5,tif	0.293	0.00879			21	VCN_9_1,tif	0.23	0.0069			VCN_7_3,tif	21	0.179	0.00537			21	VCN_6_8,tif	0.22	0.0066			21	VCN_6_1,tif	0.045	0.00135			21	VCN_7_1,tif	0.308	0.00924			21	VCN_4_6_Links,tif	0.18	0.0054			21	VCN_4_8_Rechts,tif	0.233	0.00699			21
	22	VCN_9_6,tif	0.266	0.00798			22	VCN_9_2,tif	0.225	0.00675			VCN_7_4,tif	22	0.211	0.00633			22	VCN_6_9,tif	0.257	0.00771			22	VCN_6_1,tif	0.273	0.00819			22	VCN_7_2,tif	0.3	0.009			22	VCN_4_7_Links,tif	0.192	0.00576			22	VCN_4_9_Rechts,tif	0.216	0.00648			22
	23	VCN_9_7,tif	0.271	0.00813			23	VCN_9_3,tif	0.267	0.00801			VCN_7_5,tif	23	0.169	0.00507			23	VCN_6_10,tif	0.223	0.00669			23	VCN_6_2,tif	0.267	0.00801			23	VCN_7_3,tif	0.292	0.00876			23	VCN_4_8_Links,tif	0.205	0.00615			23	VCN_4_10_Rechts,tif	0.245	0.00735			23
	24	VCN_9_8,tif	0.302	0.00906			24	VCN_9_4,tif	0.192	0.00576			VCN_7_6,tif	24	0.126	0.00378			24	VCN_7_1,tif	0.218	0.00654			24	VCN_6_3,tif	0.26	0.0078			24	VCN_7_4,tif	0.26	0.0078			24	VCN_4_9_Links,tif	0.183	0.00549			24	VCN_5_1_Rechts,tif	0.281	0.00843			24
	25	VCN_9_9,tif	0.31	0.0093			25	VCN_9_5,tif	0.304	0.00912			VCN_7_7,tif	25	0.115	0.00345			25	VCN_7_2,tif	0.225	0.00675			25	VCN_6_4,tif	0.267	0.00801			25	VCN_7_5,tif	0.241	0.00723			25	VCN_4_10_Links,tif	0.218	0.00654			25	VCN_5_2_Rechts,tif	0.215	0.00645			25
	26	VCN_9_10,tif	0.2945	0.008835			26	VCN_9_6,tif	0.32	0.0096			VCN_7_8,tif	26	0.142	0.00426			26	VCN_7_3,tif	0.272	0.00816			26	VCN_6_5,tif	0.277	0.00831			26	VCN_7_6,tif	0.236	0.00708			26	VCN_5_1_Links,tif	0.234	0.00702			26	VCN_5_3_Rechts,tif	0.247	0.00741			26
	27	VCN_10_1_Links,tif	0.279	0.00837			27	VCN_9_7,tif	0.302	0.00906			VCN_7_9,tif	27	0.176	0.00528			27	VCN_7_4,tif	0.199	0.00597			27	VCN_6_6,tif	0.242	0.00726			27	VCN_7_7,tif	0.231	0.00693			27	VCN_5_2_Links,tif	0.194	0.00582			27	VCN_5_4_Rechts,tif	0.275	0.00825			27
	28	VCN_10_2_Links,tif	0.269	0.00807			28	VCN_9_8,tif	0.309	0.00927			VCN_7_10,tif	28	0.144	0.00432			28	VCN_7_5,tif	0.26	0.0078			28	VCN_6_7,tif	0.227	0.00681			28	VCN_7_8,tif	0.234	0.00702			28	VCN_5_3_Links,tif	0.248	0.00744			28	VCN_5_5_Rechts,tif	0.253	0.00759			28
	29	VCN_10_3_Links,tif	0.251	0.00753			29	VCN_9_9,tif	0.315	0.00945			VCN_8_1,tif	29	0.245	0.00735			29	VCN_7_6,tif	0.281	0.00843			29	VCN_6_8,tif	0.24	0.0072			29	VCN_7_9,tif	0.2305	0.006915			29	VCN_5_4_Links,tif	0.246	0.00738			29	VCN_5_6_1_Rechts,tif	0.256	0.00768			29
	30	VCN_10_4_Links,tif	0.246	0.00738			30	VCN_9_10,tif	0.34	0.0102			VCN_8_2,tif	30	0.166	0.00498			30	VCN_7_7,tif	0.225	0.00675			30	VCN_6_9,tif	0.252	0.00756			30	VCN_7_10,tif	0.227	0.00681			30	VCN_5_5_Links,tif	0.277	0.00831			30	VCN_5_7_1_Rechts,tif	0.18	0.0054			30
	31	VCN_10_5_Links,tif	0.23	0.0069			31	VCN_10_1_Rechts,tif	0.232	0.00696			VCN_8_3,tif	31	0.22	0.0066			31	VCN_7_8,tif	0.278	0.00834			31	VCN_6_10,tif	0.22	0.0066			31	VCN_8_1,tif	0.215	0.00645			31	VCN_5_6_Links,tif	0.291	0.00873			31	VCN_5_8_1_Rechts,tif	0.197	0.00591			31
	32	VCN_10_6_Links,tif	0.21	0.0063			32	VCN_10_2_Rechts,tif	0.28	0.0084			VCN_8_4,tif	32	0.266	0.00798			32	VCN_7_9,tif	0.27	0.0081			32	VCN_7_1,tif	0.303	0.00909			32	VCN_8_2,tif	0.203	0.00609			32	VCN_5_7_Links,tif	0.264	0.00792			32	VCN_5_9_1_Rechts,tif	0.245	0.00735			32
	33	VCN_10_7_Links,tif	0.228	0.00684			33	VCN_10_3_Rechts,tif	0.275	0.00825			VCN_8_5,tif	33	0.259	0.00777			33	VCN_7_10,tif	0.218	0.00654			33	VCN_7_2,tif	0.329	0.00987			33	VCN_8_3,tif	0.213	0.00639			33	VCN_5_8_Links,tif	0.208	0.00624			33	VCN_5_10_1_Rechts,tif	0.223	0.00669			33
	34	VCN_10_8_Links,tif	0.233	0.00699			34	VCN_10_4_Rechts,tif	0.26	0.0078			VCN_8_6,tif	34	0.229	0.00687			34	VCN_8_1,tif	0.207	0.00621			34	VCN_7_3,tif	0.355	0.01065			34	VCN_8_4,tif	0.21	0.0063			34	VCN_5_9_Links,tif	0.212	0.00636			34	VCN_6_1_Rechts,tif	0.192	0.00576			34
	35	VCN_10_9_Links,tif	0.186	0.00558			35	VCN_10_5_Rechts,tif	0.256	0.00768			VCN_8_7,tif	35	0.202	0.00606			35	VCN_8_2,tif	0.269	0.00807			35	VCN_7_4,tif	0.333	0.00999			35	VCN_8_5,tif	0.193	0.00579			35	VCN_5_10_Links,tif	0.218	0.00654			35	VCN_6_2_Rechts,tif	0.197	0.00591			35
	36	VCN_11_1_Links,tif	0.189	0.00567			36	VCN_10_6_Rechts,tif	0.223	0.00669			VCN_8_8,tif	36	0.23	0.0069			36	VCN_8_3,tif	0.272	0.00816			36	VCN_7_5,tif	0.312	0.00936			36	VCN_8_6,tif	0.166	0.00498			36	VCN_6_1_Links,tif	0.194	0.00582			36	VCN_6_3_Rechts,tif	0.197	0.00591			36
	37	VCN_11_2_Links,tif	0.167	0.00501			37	VCN_10_7_Rechts,tif	0.126	0.00378			VCN_8_9,tif	37	0.209	0.00627			37	VCN_8_4,tif	0.223	0.00669			37	VCN_7_6-1,tif	0.296	0.00888			37	VCN_8_7,tif	0.186	0.00558			37	VCN_6_2_Links,tif	0.205	0.00615			37	VCN_6_4_Rechts,tif	0.162	0.00486			37
	38	VCN_11_3_Links,tif	0.18	0.0054			38	VCN_10_8_Rechts,tif	0.168	0.00504			VCN_8_10,tif	38	0.207	0.00621			38	VCN_8_5,tif	0.231	0.00693			38	VCN_7_7,tif	0.255	0.00765			38	VCN_8_8,tif	0.185	0.00555			38	VCN_6_3_Links,tif	0.179	0.00537			38	VCN_6_5_Rechts,tif	0.161	0.00483			38
	39	VCN_11_4_Links,tif	0.176	0.00528			39	VCN_10_9_Rechts,tif	0.177	0.00531			VCN_9_1,tif	39	0.194	0.00582			39	VCN_8_6,tif	0.217	0.00651			39	VCN_7_8,tif	0.254	0.00762			39	VCN_8_9,tif	0.168	0.00504			39	VCN_6_4_Links,tif	0.175	0.00525			39	VCN_6_6_Rechts,tif	0.161	0.00483			39
	40	VCN_11_5_Links,tif	0.171	0.00513			40	VCN_10_10_Rechts,tif	0.158	0.00474			VCN_9_2,tif	40	0.184	0.00552			40	VCN_8_7,tif	0.207	0.00621			40	VCN_7_9,tif	0.253	0.00759			40	VCN_8_10,tif	0.162	0.00486			40	VCN_6_5_Links,tif	0.17	0.0051			40	VCN_6_7_Rechts,tif	0.134	0.00402			40
	41	VCN_11_6_Links,tif	0.167	0.00501			41	VCN_11_1_Rechts,tif	0.157	0.00471			VCN_9_3,tif	41	0.168	0.00504			41	VCN_8_8,tif	0.182	0.00546			41	VCN_7_10,tif	0.237	0.00711			41	VCN_9_1,tif	0.133	0.00399			41	VCN_6_6_Links,tif	0.146	0.00438			41	VCN_6_8_Rechts,tif	0.123	0.00369			41
	42	VCN_11_7_Links,tif	0.1495	0.004485			42	VCN_11_2_Rechts,tif	0.148	0.00444			VCN_9_4,tif	42	0.168	0.00504			42	VCN_8_9,tif	0.082	0.00246			42	VCN_8_1,tif	0.207	0.00621			42	VCN_9_2,tif	0.124	0.00372			42	VCN_6_7_Links,tif	0.133	0.00399			42	VCN_6_9_Rechts,tif	0.106	0.00318			42
	43	VCN_11_8_Links,tif	0.132	0.00396			43	VCN_11_3_Rechts,tif	0.143	0.00429			VCN_9_5,tif	43	0.12	0.0036			43	VCN_8_10,tif	0.152	0.00456			43	VCN_8_2,tif	0.196	0.00588			43	VCN_9_3,tif	0.125	0.00375			43	VCN_6_8_Links,tif	0.126	0.00378			43	VCN_6_10_Rechts,tif	0.099	0.00297			43
	44	VCN_11_9_Links,tif	0.114	0.00342			44	VCN_11_4_Rechts,tif	0.128	0.00384			VCN_9_6,tif	44	0.125	0.00375			44	VCN_9_1,tif	0.135	0.00405			44	VCN_8_3,tif	0.184	0.00552			44	VCN_9_4,tif	0.1	0.003			44	VCN_6_9_Links,tif	0.129	0.00387			44	VCN_7_1_Rechts,tif	0.078	0.00234			44
	45	VCN_11_10_Links,tif	0.935	0.02805			45	VCN_11_5_Rechts,tif	0.117	0.00351			VCN_9_7,tif	45	0.119	0.00357			45	VCN_9_2,tif	0.131	0.00393			45	VCN_8_4,tif	0.186	0.00558			45	VCN_9_5,tif	0.095	0.00285			45	VCN_6_10_Links,tif	0.12	0.0036			45	VCN_7_2_Rechts,tif	0.058	0.00174			45
	46	VCN_12_1,tif	0.073	0.00219			46	VCN_11_6_Rechts,tif	0.111	0.00333			VCN_9_8,tif	46	0.088	0.00264			46	VCN_9_3,tif	0.123	0.00369			46	VCN_8_5,tif	0.17	0.0051			46	VCN_9_6,tif	0.081	0.00243			46	VCN_7_1_Links,tif	0.1015	0.003045			46	VCN_7_3_Rechts,tif	0.069	0.00207			46
	47	VCN_12_2,tif	0.058	0.00174			47	VCN_11_7_Rechts,tif	0.084	0.00252			VCN_9_9,tif	47	0.098	0.00294			47	VCN_9_4,tif	0.121	0.00363			47	VCN_8_6,tif	0.094	0.00282			47	VCN_9_7,tif	0.066	0.00198			47	VCN_7_2_Links,tif	0.083	0.00249			47	VCN_7_4_Rechts,tif	0.057	0.00171			47
	48	VCN_12_3,tif	0.043	0.00129			48	VCN_11_8_Rechts,tif	0.081	0.00243			VCN_9_10,tif	48	0.088	0.00264			48	VCN_9_5,tif	0.103	0.00309			48	VCN_8_7,tif	0.154	0.00462			48	VCN_9_8,tif	0.051	0.00153			48	VCN_7_3_Links,tif	0.08	0.0024			48	VCN_7_5_Rechts,tif	0.043	0.00129			48
	49	VCN_12_4,tif	0.029	0.00087			49	VCN_11_10_Rechts,tif	0.044	0.00132			VCN_10_1,tif	49	0.074	0.00222			49	VCN_9_6,tif	0.068	0.00204			49	VCN_8_8,tif	0.132	0.00396									49	VCN_7_4_Links,tif	0.069	0.00207			49	VCN_7_6_Rechts,tif	0.026	0.00078			49
							50	VCN_12_1,tif	0.018	0.00054			VCN_10_2,tif	50	0.065	0.00195			50	VCN_9_7,tif	0.079	0.00237			50	VCN_8_9,tif	0.14	0.0042									50	VCN_7_5_Links,tif	0.052	0.00156			50	VCN_7_7_Rechts,tif	0.016	0.00048			50
				0.24708			51	VCN_12_2,tif	0.01	0.0003			VCN_10_3,tif	51	0.048	0.00144			51	VCN_9_8,tif	0.067	0.00201			51	VCN_8_10,tif	0.149	0.00447									51	VCN_7_6_Links,tif	0.036	0.00108									51
													VCN_10_4,tif	52	0.036	0.00108			52	VCN_9_9,tif	0.043	0.00129			52	VCN_9_1,tif	0.11	0.0033									52	VCN_7_7_Links,tif	0.018	0.00054									52
										0.23043									53	VCN_9_10,tif	0.032	0.00096			53	VCN_9_2,tif	0.102	0.00306																					53
																			54	VCN_10_1,tif	0.021	0.00063			54	VCN_9_3,tif	0.095	0.00285
																									55	VCN_9_4,tif	0.071	0.00213
																									56	VCN_9_5,tif	0.064	0.00192
																									57	VCN_9_6,tif	0.061	0.00183
																									58	VCN_9_7,tif	0.054	0.00162
																0.26517						0.26019			59	VCN_9_8,tif	0.032	0.00096						0.232815						0.20844						0.20634
																									60	VCN_9_9,tif	0.025	0.00075
																												0.32124
[truncated: 18 more columns]

## Sheet: MNTB
animal ID/side	Slide	file	Area (mm^2)	Volume (mm^3)		animal ID/side	Slide	file	Area (mm^2)	Volume (mm^3)		animal ID/side	Slide	file	Area (mm^2)	Volume (mm^3)		animal ID/side	Slide	file	Area (mm^2)	Volume (mm^3)		animal ID/side	Slide	file	Area (mm^2)	Volume (mm^3)		animal ID/side	Slide	file	Area (mm^2)	Volume (mm^3)		animal ID/side	Slide	file	Area (mm^2)	Volume (mm^3)		animal ID/side	Slide	file	Area (mm^2)	Volume (mm^3)		animal ID/side	Slide
4267 left	1	MNTB_10_10_Links,tif	0.003	9e-05		4267 right	1	MNTB_11_1_Rechts,tif	0.032	0.00096		4475 left	7_4	1	0.008	0.00024		4475 right	1	MNTB_7_4,tif	0.017	0.00051		4478 left	1	MNTB_7_7.tif	0.006	0.00018		4478 right	1	MNTB_7_9.tif	0.007	0.00021		4912 left	1	MNTB_5_6_Links,tif	0.003	9e-05		4912 right	1	MNTB_5_8_Rechts,tif	0.008	0.00024		A570 left	1
	2	MNTB_11_1_Links,tif	0.022	0.00066			2	MNTB_11_2_Rechts,tif	0.033	0.00099			7_5	2	0.016	0.00048			2	MNTB_7_5,tif	0.017	0.00051			2	MNTB_7_8.tif	0.014	0.00042			2	MNTB_7_10.tif	0.0165	0.000495			2	MNTB_5_7_Links,tif	0.003	9e-05			2	MNTB_5_9_Rechts,tif	0.006	0.00018			2
	3	MNTB_11_2_Links,tif	0.027	0.00081			3	MNTB_11_3_Rechts,tif	0.057	0.00171			7_6	3	0.03	0.0009			3	MNTB_7_6,tif	0.037	0.00111			3	MNTB_7_9.tif	0.018	0.00054			3	MNTB_8_1.tif	0.026	0.00078			3	MNTB_5_8_Links,tif	0.006	0.00018			3	MNTB_5_10_Rechts,tif	0.016	0.00048			3
	4	MNTB_11_3_Links,tif	0.033	0.00099			4	MNTB_11_4_Rechts,tif	0.046	0.00138			7_7	4	0.034	0.00102			4	MNTB_7_7,tif	0.042	0.00126			4	MNTB_7_10.tif	0.026	0.00078			4	MNTB_8_2.tif	0.025	0.00075			4	MNTB_5_9_Links,tif	0.009	0.00027			4	MNTB_6_1_Rechts,tif	0.02	0.0006			4
	5	MNTB_11_4_Links,tif	0.054	0.00162			5	MNTB_11_5_Rechts,tif	0.064	0.00192			7_8	5	0.046	0.00138			5	MNTB_7_8,tif	0.046	0.00138			5	MNTB_8_1.tif	0.038	0.00114			5	MNTB_8_3.tif	0.037	0.00111			5	MNTB_5_10_Links,tif	0.015	0.00045			5	MNTB_6_2_Rechts,tif	0.025	0.00075			5
	6	MNTB_11_5_Links,tif	0.051	0.00153			6	MNTB_11_6_Rechts,tif	0.062	0.00186			7_9	6	0.046	0.00138			6	MNTB_7_9,tif	0.047	0.00141			6	MNTB_8_2.tif	0.037	0.00111			6	MNTB_8_4.tif	0.034	0.00102			6	MNTB_6_1_Links,tif	0.014	0.00042			6	MNTB_6_3_Rechts,tif	0.04	0.0012			6
	7	MNTB_11_6_Links,tif	0.055	0.00165			7	MNTB_11_7_Rechts,tif	0.062	0.00186			7_10	7	0.054	0.00162			7	MNTB_7_10,tif	0.053	0.00159			7	MNTB_8_3.tif	0.045	0.00135			7	MNTB_8_5.tif	0.031	0.00093			7	MNTB_6_2_Links,tif	0.02	0.0006			7	MNTB_6_4_Rechts,tif	0.038	0.00114			7
	8	MNTB_11_7_Links,tif	0.064	0.00192			8	MNTB_11_8_Rechts,tif	0.059	0.00177			8_1	8	0.057	0.00171			8	MNTB_8_1,tif	0.05	0.0015			8	MNTB_8_4.tif	0.042	0.00126			8	MNTB_8_6.tif	0.041	0.00123			8	MNTB_6_3_Links,tif	0.037	0.00111			8	MNTB_6_5_Rechts,tif	0.029	0.00087			8
	9	MNTB_11_8_Links,tif	0.062	0.00186			9	MNTB_11_9_Rechts,tif	0.051	0.00153			8_2	9	0.055	0.00165			9	MNTB_8_2,tif	0.044	0.00132			9	MNTB_8_5.tif	0.051	0.00153			9	MNTB_8_7.tif	0.0455	0.001365			9	MNTB_6_4_Links,tif	0.042	0.00126			9	MNTB_6_6_Rechts,tif	0.042	0.00126			9
	10	MNTB_11_9_Links,tif	0.061	0.00183			10	MNTB_11_10_Rechts,tif	0.068	0.00204			8_3	10	0.057	0.00171			10	MNTB_8_3,tif	0.046	0.00138			10	MNTB_8_6.tif	0.053	0.00159			10	MNTB_8_8.tif	0.05	0.0015			10	MNTB_6_5_Links,tif	0.044	0.00132			10	MNTB_6_7_Rechts,tif	0.049	0.00147			10
	11	MNTB_11_10_Links,tif	0.056	0.00168			11	MNTB_12_1,tif	0.032	0.00096			8_4	11	0.059	0.00177			11	MNTB_8_4,tif	0.058	0.00174			11	MNTB_8_7.tif	0.055	0.00165			11	MNTB_8_9.tif	0.049	0.00147			11	MNTB_6_6_Links,tif	0.042	0.00126			11	MNTB_6_8_Rechts,tif	0.055	0.00165			11
	12	MNTB_12_1,tif	0.057	0.00171			12	MNTB_12_2,tif	0.029	0.00087			8_5	12	0.049	0.00147			12	MNTB_8_5,tif	0.051	0.00153			12	MNTB_8_8.tif	0.06	0.0018			12	MNTB_8_10.tif	0.04	0.0012			12	MNTB_6_7_Links,tif	0.052	0.00156			12	MNTB_6_9_Rechts,tif	0.039	0.00117			12
	13	MNTB_12_2,tif	0.055	0.00165			13	MNTB_12_3,tif	0.04	0.0012			MNTB_8_6,tif	13	0.05	0.0015			13	MNTB_8_6,tif	0.055	0.00165			13	MNTB_8_9.tif	0.067	0.00201			13	MNTB_9_1.tif	0.063	0.00189			13	MNTB_6_8_Links,tif	0.053	0.00159			13	MNTB_6_10_Rechts,tif	0.047	0.00141			13
	14	MNTB_12_3,tif	0.069	0.00207			14	MNTB_12_4,tif	0.033	0.00099			MNTB_8_7,tif	14	0.062	0.00186			14	MNTB_8_7,tif	0.066	0.00198			14	MNTB_8_10.tif	0.035	0.00105			14	MNTB_9_2.tif	0.061	0.00183			14	MNTB_6_9_Links,tif	0.034	0.00102			14	MNTB_7_1_Rechts,tif	0.048	0.00144			14
	15	MNTB_12_4,tif	0.056	0.00168			15	MNTB_12_5,tif	0.04	0.0012			MNTB_8_8,tif	15	0.06	0.0018			15	MNTB_8_8,tif	0.052	0.00156			15	MNTB_9_1.tif	0.057	0.00171			15	MNTB_9_3.tif	0.055	0.00165			15	MNTB_6_10_Links,tif	0.062	0.00186			15	MNTB_7_2_Rechts,tif	0.049	0.00147			15
	16	MNTB_12_5,tif	0.064	0.00192			16	MNTB_12_6,tif	0.041	0.00123			MNTB_8_9,tif	16	0.058	0.00174			16	MNTB_8_9,tif	0.055	0.00165			16	MNTB_9_2.tif	0.075	0.00225			16	MNTB_9_4.tif	0.065	0.00195			16	MNTB_7_1_Links,tif	0.058	0.00174			16	MNTB_7_3_Rechts,tif	0.055	0.00165			16
	17	MNTB_12_6,tif	0.069	0.00207			17	MNTB_12_7,tif	0.046	0.00138			MNTB_8_10,tif	17	0.058	0.00174			17	MNTB_8_10,tif	0.048	0.00144			17	MNTB_9_3.tif	0.062	0.00186			17	MNTB_9_5.tif	0.077	0.00231			17	MNTB_7_2_Links,tif	0.054	0.00162			17	MNTB_7_4_Rechts,tif	0.037	0.00111			17
	18	MNTB_12_7,tif	0.065	0.00195			18	MNTB_12_8,tif	0.05	0.0015			MNTB_9_1,tif	18	0.058	0.00174			18	MNTB_9_1,tif	0.064	0.00192			18	MNTB_9_4.tif	0.075	0.00225			18	MNTB_9_6.tif	0.065	0.00195			18	MNTB_7_3_Links,tif	0.062	0.00186			18	MNTB_7_5_Rechts,tif	0.053	0.00159			18
	19	MNTB_12_8,tif	0.05	0.0015			19	MNTB_12_9,tif	0.053	0.00159			MNTB_9_2,tif	19	0.06	0.0018			19	MNTB_9_2,tif	0.066	0.00198			19	MNTB_9_5.tif	0.049	0.00147			19	MNTB_9_7.tif	0.07	0.0021			19	MNTB_7_4_Links,tif	0.043	0.00129			19	MNTB_7_6_Rechts,tif	0.06	0.0018			19
	20	MNTB_12_9,tif	0.054	0.00162			20	MNTB_12_10,tif	0.037	0.00111			MNTB_9_3,tif	20	0.043	0.00129			20	MNTB_9_3,tif	0.055	0.00165			20	MNTB_9_6.tif	0.069	0.00207			20	MNTB_9_8.tif	0.066	0.00198			20	MNTB_7_5_Links,tif	0.064	0.00192			20	MNTB_7_7_Rechts,tif	0.06	0.0018			20
	21	MNTB_12_10,tif	0.043	0.00129			21	MNTB_13_1,tif	0.03	0.0009			MNTB_9_4,tif	21	0.06	0.0018			21	MNTB_9_4,tif	0.073	0.00219			21	MNTB_9_7.tif	0.072	0.00216			21	MNTB_9_9.tif	0.045	0.00135			21	MNTB_7_6_Links,tif	0.061	0.00183			21	MNTB_7_8_Rechts,tif	0.043	0.00129			21
	22	MNTB_12_10,tif	0.032	0.00096			22	MNTB_13_2,tif	0.031	0.00093			MNTB_9_5,tif	22	0.034	0.00102			22	MNTB_9_5,tif	0.072	0.00216			22	MNTB_9_8.tif	0.075	0.00225			22	MNTB_9_10.tif	0.062	0.00186			22	MNTB_7_7_Links,tif	0.048	0.00144			22	MNTB_7_9_Rechts,tif	0.058	0.00174			22
	23	MNTB_13_1,tif	0.03	0.0009			23	MNTB_13_3,tif	0.018	0.00054			MNTB_9_6,tif	23	0.057	0.00171			23	MNTB_9_6,tif	0.073	0.00219			23	MNTB_9_9.tif	0.051	0.00153			23	MNTB_10_1.tif	0.051	0.00153			23	MNTB_7_8_Links,tif	0.052	0.00156			23	MNTB_7_10_Rechts,tif	0.066	0.00198			23
	24	MNTB_13_2,tif	0.008	0.00024									MNTB_9_7,tif	24	0.06	0.0018			24	MNTB_9_7,tif	0.048	0.00144			24	MNTB_9_10.tif	0.033	0.00099			24	MNTB_10_2.tif	0.023	0.00069			24	MNTB_7_9_Links,tif	0.03	0.0009			24	MNTB_8_1_Rechts,tif	0.035	0.00105			24
	25	MNTB_13_3,tif	0.01	0.0003									MNTB_9_8,tif	25	0.047	0.00141			25	MNTB_9_8,tif	0.053	0.00159			25	MNTB_10_1.tif	0.022	0.00066			25	MNTB_10_4.tif	0.018	0.00054			25	MNTB_7_10_Links,tif	0.048	0.00144			25	MNTB_8_2_Rechts,tif	0.033	0.00099			25
	26	MNTB_13_4,tif	0.009	0.00027									MNTB_9_9,tif	26	0.035	0.00105			26	MNTB_9_9,tif	0.04	0.0012			26	MNTB_10_2.tif	0.018	0.00054			26	MNTB_10_5.tif	0.009	0.00027			26	MNTB_8_1_Links,tif	0.036	0.00108			26	MNTB_8_3_Rechts,tif	0.015	0.00045
													MNTB_9_10,tif	27	0.024	0.00072			27	MNTB_9_10,tif	0.028	0.00084			27	MNTB_10_3.tif	0.0115	0.000345									27	MNTB_8_2_Links,tif	0.029	0.00087
													MNTB_10_1,tif	28	0.013	0.00039			28	MNTB_10_1,tif	0.025	0.00075			28	MNTB_10_4.tif	0.005	0.00015									28	MNTB_8_3_Links,tif	0.02	0.0006
																			29	MNTB_10_2,tif	0.004	0.00012
																			30	MNTB_10_3,tif	0.007	0.00021
				0.03477						0.03042						0.0387						0.04176						0.036645						0.03396						0.03123						0.03078
[truncated: 18 more columns]

## Sheet: SPN
animal ID/side	Slide	file	Area (mm^2)	Volume (mm^3)		animal ID/side	Slide	file	Area (mm^2)	Volume (mm^3)		animal ID/side	Slide	file	Area (mm^2)	Volume (mm^3)		animal ID/side	Slide	file	Area (mm^2)	Volume (mm^3)		animal ID/side	Slide	file	Area (mm^2)	Volume (mm^3)		animal ID/side	Slide	file	Area (mm^2)	Volume (mm^3)		animal ID/side	Slide	file	Area (mm^2)	Volume (mm^3)		animal ID/side	Slide	file	Area (mm^2)	Volume (mm^3)		animal ID/side	Slide
4267 left	1	LSO_10_10_Links,tif	0.038	0.00114		4267 right	1	LSO_11_2_Rechts,tif	0.038	0.00114		4475 left	1	LSO_7_5,tif	0.031	0.00093		4475 right	1	LSO_7_4,tif	0.036	0.00108		4478 left	1	LSO_7_4,tif	0.04	0.0012		4478 right	1	LSO_7_9,tif	0.05	0.0015		4912 left	1	MNTB_5_8_Links,tif	0.061	0.00183		4912 right	1	MNTB_5_9_Rechts,tif	0.055	0.00165		A570 left	1
	2	LSO_11_1_Links,tif	0.043	0.00129			2	LSO_11_3_Rechts,tif	0.062	0.00186			2	LSO_7_6,tif	0.035	0.00105			2	LSO_7_5,tif	0.036	0.00108			2	LSO_7_5,tif	0.046	0.00138			2	LSO_7_10,tif	0.052	0.00156			2	MNTB_5_9_Links,tif	0.061	0.00183			2	MNTB_5_10_Rechts,tif	0.053	0.00159			2
	3	LSO_11_2_Links,tif	0.059	0.00177			3	LSO_11_4_Rechts,tif	0.036	0.00108			3	LSO_7_7,tif	0.046	0.00138			3	LSO_7_6,tif	0.058	0.00174			3	LSO_7_6,tif	0.042	0.00126			3	LSO_8_1,tif	0.056	0.00168			3	MNTB_5_10_Links,tif	0.044	0.00132			3	MNTB_6_1_Rechts,tif	0.042	0.00126			3
	4	LSO_11_3_Links,tif	0.057	0.00171			4	LSO_11_5_Rechts,tif	0.082	0.00246			4	LSO_7_8,tif	0.06	0.0018			4	LSO_7_7,tif	0.051	0.00153			4	LSO_7_7,tif	0.041	0.00123			4	LSO_8_2,tif	0.08	0.0024			4	MNTB_6_1_Links,tif	0.047	0.00141			4	MNTB_6_2_Rechts,tif	0.036	0.00108			4
	5	LSO_11_4_Links,tif	0.051	0.00153			5	LSO_11_6_Rechts,tif	0.046	0.00138			5	LSO_7_9,tif	0.064	0.00192			5	LSO_7_8,tif	0.046	0.00138			5	LSO_7_8,tif	0.07	0.0021			5	LSO_8_3,tif	0.06	0.0018			5	MNTB_6_2_Links,tif	0.054	0.00162			5	MNTB_6_3_Rechts,tif	0.074	0.00222			5
	6	LSO_11_5_Links,tif	0.058	0.00174			6	LSO_11_7_Rechts,tif	0.05	0.0015			6	LSO_7_10,tif	0.047	0.00141			6	LSO_7_9,tif	0.053	0.00159			6	LSO_7_9,tif	0.059	0.00177			6	LSO_8_4,tif	0.05	0.0015			6	MNTB_6_3_Links,tif	0.061	0.00183			6	MNTB_6_4_Rechts,tif	0.062	0.00186			6
	7	LSO_11_6_Links,tif	0.059	0.00177			7	LSO_11_8_Rechts,tif	0.058	0.00174			7	LSO_8_1,tif	0.063	0.00189			7	LSO_7_10,tif	0.063	0.00189			7	LSO_7_10,tif	0.058	0.00174			7	LSO_8_5,tif	0.06	0.0018			7	MNTB_6_4_Links,tif	0.05	0.0015			7	MNTB_6_5_Rechts,tif	0.049	0.00147			7
	8	LSO_11_7_Links,tif	0.081	0.00243			8	LSO_11_9_Rechts,tif	0.0595	0.001785			8	LSO_8_2,tif	0.065	0.00195			8	LSO_8_1,tif	0.077	0.00231			8	LSO_8_1,tif	0.065	0.00195			8	LSO_8_6,tif	0.059	0.00177			8	MNTB_6_5_Links,tif	0.051	0.00153			8	MNTB_6_6_Rechts,tif	0.052	0.00156			8
	9	LSO_11_8_Links,tif	0.073	0.00219			9	LSO_11_10_Rechts,tif	0.061	0.00183			9	LSO_8_3,tif	0.052	0.00156			9	LSO_8_2,tif	0.061	0.00183			9	LSO_8_2,tif	0.063	0.00189			9	LSO_8_7,tif	0.054	0.00162			9	MNTB_6_6_Links,tif	0.052	0.00156			9	MNTB_6_7_Rechts,tif	0.057	0.00171			9
	10	LSO_11_9_Links,tif	0.055	0.00165			10	LSO_12_1_Rechts,tif	0.08	0.0024			10	LSO_8_4,tif	0.052	0.00156			10	LSO_8_3,tif	0.037	0.00111			10	LSO_8_3,tif	0.069	0.00207			10	LSO_8_8,tif	0.068	0.00204			10	MNTB_6_7_Links,tif	0.052	0.00156			10	MNTB_6_8_Rechts,tif	0.041	0.00123			10
	11	LSO_11_10_Links,tif	0.071	0.00213			11	LSO_12_2_Rechts,tif	0.069	0.00207			11	LSO_8_5,tif	0.051	0.00153			11	LSO_8_4,tif	0.059	0.00177			11	LSO_8_4,tif	0.063	0.00189			11	LSO_8_9,tif	0.058	0.00174			11	MNTB_6_8_Links,tif	0.054	0.00162			11	MNTB_6_9_Rechts,tif	0.053	0.00159			11
	12	LSO_12_1_Links,tif	0.074	0.00222			12	LSO_12_3_Rechts,tif	0.06	0.0018			12	LSO_8_6,tif	0.06	0.0018			12	LSO_8_5,tif	0.065	0.00195			12	LSO_8_5,tif	0.054	0.00162			12	LSO_8_10,tif	0.067	0.00201			12	MNTB_6_9_Links,tif	0.057	0.00171			12	MNTB_6_10_Rechts,tif	0.061	0.00183			12
	13	LSO_12_2_Links,tif	0.047	0.00141			13	LSO_12_4_Rechts,tif	0.077	0.00231			13	LSO_8_7,tif	0.058	0.00174			13	LSO_8_6,tif	0.062	0.00186			13	LSO_8_6,tif	0.053	0.00159			13	LSO_9_1,tif	0.064	0.00192			13	MNTB_6_10_Links,tif	0.056	0.00168			13	MNTB_7_1_Rechts,tif	0.057	0.00171			13
	14	LSO_12_3_Links,tif	0.05	0.0015			14	LSO_12_5_Rechts,tif	0.064	0.00192			14	LSO_8_8,tif	0.067	0.00201			14	LSO_8_7,tif	0.071	0.00213			14	LSO_8_7,tif	0.052	0.00156			14	LSO_9_2,tif	0.057	0.00171			14	MNTB_7_1_Links,tif	0.059	0.00177			14	MNTB_7_2_Rechts,tif	0.054	0.00162			14
							15	LSO_12_6_Rechts,tif	0.043	0.00129			15	LSO_8_9,tif	0.037	0.00111			15	LSO_8_8,tif	0.052	0.00156			15	LSO_8_8,tif	0.066	0.00198			15	LSO_9_3,tif	0.051	0.00153			15	MNTB_7_2_Links,tif	0.062	0.00186
				0.02448																					16	LSO_8_9,tif	0.041	0.00123									16	MNTB_7_3_Links,tif	0.049	0.00147
																									17	LSO_8_10,tif	0.36	0.0108
										0.026565						0.02364						0.02481			18	LSO_9_1,tif	0.032	0.00096
																												0.03822						0.02658						0.0261						0.02238
[truncated: 18 more columns]

## Sheet: LSO
animal ID/side	Slide	file	Area (mm^2)	Volume (mm^3)		animal ID/side	Slide	file	Area (mm^2)	Volume (mm^3)		animal ID/side	Slide	file	Area (mm^2)	Volume (mm^3)		animal ID/side	Slide	file	Area (mm^2)	Volume (mm^3)		animal ID/side	Slide	file	Area (mm^2)	Volume (mm^3)		animal ID/side	Slide	file	Area (mm^2)	Volume (mm^3)		animal ID/side	Slide	file	Area (mm^2)	Volume (mm^3)		animal ID/side	Slide	file	Area (mm^2)	Volume (mm^3)		animal ID/side	Slide
4267 left	1	LSO_10_10_Links,tif	0.062	0.00186		4267 right	1	LSO_10_10_Rechts,tif	0.07	0.0021		4475 left	1	LSO_7_3,tif	0.049	0.00147		4475 right	1	LSO_7_4-1,tif	0.085	0.00255		4478 left	1	LSO_7_4,tif	0.078	0.00234		4478 right	1	LSO_7_9,tif	0.05	0.0015		4912 left	1	MNTB_5_7_Links,tif	0.07	0.0021		4912 right	1	LSO_5_7_Rechts,tif	0.049	0.00147		A570 left	1
	2	LSO_11_1_Links,tif	0.084	0.00252			2	LSO_11_1_Rechts,tif	0.089	0.00267			2	LSO_7_4,tif	0.081	0.00243			2	LSO_7_5,tif	0.107	0.00321			2	LSO_7_5,tif	0.09	0.0027			2	LSO_7_10,tif	0.095	0.00285			2	MNTB_5_8_Links,tif	0.081	0.00243			2	MNTB_5_8_Rechts,tif	0.079	0.00237			2
	3	LSO_11_2_Links,tif	0.159	0.00477			3	LSO_11_2_Rechts,tif	0.077	0.00231			3	LSO_7_5,tif	0.089	0.00267			3	LSO_7_6,tif	0.132	0.00396			3	LSO_7_6,tif	0.113	0.00339			3	LSO_8_1,tif	0.109	0.00327			3	MNTB_5_9_Links,tif	0.121	0.00363			3	MNTB_5_9_Rechts,tif	0.096	0.00288			3
	4	LSO_11_3_Links,tif	0.116	0.00348			4	LSO_11_3_Rechts,tif	0.09	0.0027			4	LSO_7_6,tif	0.091	0.00273			4	LSO_7_7,tif	0.128	0.00384			4	LSO_7_7,tif	0.12	0.0036			4	LSO_8_2,tif	0.099	0.00297			4	MNTB_5_10_Links,tif	0.112	0.00336			4	MNTB_5_10_Rechts,tif	0.097	0.00291			4
	5	LSO_11_4_Links,tif	0.129	0.00387			5	LSO_11_4_Rechts,tif	0.111	0.00333			5	LSO_7_7,tif	0.11	0.0033			5	LSO_7_8,tif	0.116	0.00348			5	LSO_7_8,tif	0.126	0.00378			5	LSO_8_3,tif	0.107	0.00321			5	MNTB_6_1_Links,tif	0.105	0.00315			5	MNTB_6_1_Rechts,tif	0.111	0.00333			5
	6	LSO_11_5_Links,tif	0.146	0.00438			6	LSO_11_5_Rechts,tif	0.138	0.00414			6	LSO_7_8,tif	0.126	0.00378			6	LSO_7_9,tif	0.127	0.00381			6	LSO_7_9,tif	0.124	0.00372			6	LSO_8_4,tif	0.099	0.00297			6	MNTB_6_2_Links,tif	0.102	0.00306			6	MNTB_6_2_Rechts,tif	0.122	0.00366			6
	7	LSO_11_6_Links,tif	0.14	0.0042			7	LSO_11_6_Rechts,tif	0.149	0.00447			7	LSO_7_9,tif	0.168	0.00504			7	LSO_7_10,tif	0.129	0.00387			7	LSO_7_10,tif	0.154	0.00462			7	LSO_8_5,tif	0.102	0.00306			7	MNTB_6_3_Links,tif	0.123	0.00369			7	MNTB_6_3_Rechts,tif	0.134	0.00402			7
	8	LSO_11_7_Links,tif	0.11	0.0033			8	LSO_11_7_Rechts,tif	0.161	0.00483			8	LSO_7_10,tif	0.136	0.00408			8	LSO_8_1,tif	0.14	0.0042			8	LSO_8_1,tif	0.132	0.00396			8	LSO_8_6,tif	0.125	0.00375			8	MNTB_6_4_Links,tif	0.133	0.00399			8	MNTB_6_4_Rechts,tif	0.102	0.00306			8
	9	LSO_11_8_Links,tif	0.149	0.00447			9	LSO_11_8_Rechts,tif	0.12	0.0036			9	LSO_8_1,tif	0.148	0.00444			9	LSO_8_2,tif	0.146	0.00438			9	LSO_8_2,tif	0.148	0.00444			9	LSO_8_7,tif	0.137	0.00411			9	MNTB_6_5_Links,tif	0.164	0.00492			9	MNTB_6_5_Rechts,tif	0.082	0.00246			9
	10	LSO_11_9_Links,tif	0.132	0.00396			10	LSO_11_9_Rechts,tif	0.128	0.00384			10	LSO_8_2,tif	0.144	0.00432			10	LSO_8_3,tif	0.105	0.00315			10	LSO_8_3,tif	0.129	0.00387			10	LSO_8_8,tif	0.112	0.00336			10	MNTB_6_6_Links,tif	0.111	0.00333			10	MNTB_6_6_Rechts,tif	0.115	0.00345			10
	11	LSO_11_10_Links,tif	0.115	0.00345			11	LSO_11_10_Rechts,tif	0.137	0.00411			11	LSO_8_3,tif	0.138	0.00414			11	LSO_8_4,tif	0.126	0.00378			11	LSO_8_4,tif	0.125	0.00375			11	LSO_8_9,tif	0.119	0.00357			11	MNTB_6_7_Links,tif	0.133	0.00399			11	MNTB_6_7_Rechts,tif	0.121	0.00363			11
	12	LSO_12_1_Links,tif	0.09	0.0027			12	LSO_12_1_Rechts,tif	0.101	0.00303			12	LSO_8_4,tif	0.138	0.00414			12	LSO_8_5,tif	0.111	0.00333			12	LSO_8_5,tif	0.117	0.00351			12	LSO_8_10,tif	0.151	0.00453			12	MNTB_6_8_Links,tif	0.12	0.0036			12	MNTB_6_8_Rechts,tif	0.128	0.00384			12
	13	LSO_12_2_Links,tif	0.105	0.00315			13	LSO_12_2_Rechts,tif	0.129	0.00387			13	LSO_8_5,tif	0.125	0.00375			13	LSO_8_6,tif	0.099	0.00297			13	LSO_8_6,tif	0.144	0.00432			13	LSO_9_1,tif	0.115	0.00345			13	MNTB_6_9_Links,tif	0.085	0.00255			13	MNTB_6_9_Rechts,tif	0.106	0.00318			13
	14	LSO_12_3_Links,tif	0.104	0.00312			14	LSO_12_3_Rechts,tif	0.116	0.00348			14	LSO_8_6,tif	0.132	0.00396			14	LSO_8_7,tif	0.096	0.00288			14	LSO_8_7,tif	0.095	0.00285			14	LSO_9_2,tif	0.099	0.00297			14	MNTB_6_10_Links,tif	0.103	0.00309			14	MNTB_6_10_Rechts,tif	0.139	0.00417			14
	15	LSO_12_4_Links,tif	0.057	0.00171			15	LSO_12_4_Rechts,tif	0.099	0.00297			15	LSO_8_7,tif	0.118	0.00354			15	LSO_8_8,tif	0.092	0.00276			15	LSO_8_8,tif	0.095	0.00285			15	LSO_9_3,tif	0.097	0.00291				MNTB_7_1_Links,tif	0.074	0.00222			15	MNTB_7_1_Rechts,tif	0.133	0.00399			15
							16	LSO_12_5_Rechts,tif	0.083	0.00249			16	LSO_8_8,tif	0.088	0.00264			16	LSO_8_9,tif	0.061	0.00183									16	LSO_9_4,tif	0.084	0.00252			15	MNTB_7_2_Links,tif	0.046	0.00138			16	MNTB_7_2_Rechts,tif	0.128	0.00384
							17	LSO_12_6_Rechts,tif	0.065	0.00195			17	LSO_8_9,tif	0.103	0.00309			17	LSO_8_10,tif	0.051	0.00153
				0.05094									18	LSO_8_10,tif	0.078	0.00234
										0.05589						0.05952						0.05553						0.0537						0.051						0.05049						0.05226
[truncated: 18 more columns]
