# Supplementary material for: Serine 937 phosphorylation enhances KCC2 activity and strengthens synaptic inhibition
Source: Sci Rep. 2023 Dec 8;13:21660. doi: 10.1038/s41598-023-48884-x (PMC10709408; doi:10.1038/s41598-023-48884-x)
Supplement: Supplementary file 3 — Supplementary Information 3. [file 41598_2023_48884_MOESM3_ESM.xlsx]

## Sheet: Figure 5
Figure 5
B and C
Example traces for P3	KCC2+/+	Voltage (mV)	Current (pA)		KCC2 AD/AD	Voltage (mV)	Current (pA)
I/V plots for P3		-72	-611			-72	-23
		-62	-463			-62	30
		-52	-412			-52	56
		-42	-235			-42	120
		-32	-36			-32	154
		-22	15			-22	204
		-12	118			-12	272
	REVERSAL AT -69 mV				REVERSAL AT -22 mV
D
population data
P3
KCC2+/+
cell number	cell ID	reversal potential (mV)		Normality Test (Shapiro-Wilk)	Max	Min	Median	0.25	0.75	Mean	Std Dev	Std. Error	C.I. of Mean
cell 1	TR_2022_03_07_001	-39		passed , P=0.461	-22	-50	-39	-45	-23	-36.571	10.69	4.041	9.887
cell 2	TR_2022_03_10_001	-42
cell 3	TR_2022_03_24_002	-45
cell 4	TR_2022_03_30_001	-23
cell 5	TR_2022_05_09_002	-35
cell 6	TR_2022_10_21_001	-22
cell 7	TR_2022_10_21_002	-50
P3
KCC2 AD/AD
cell number	cell ID	reversal potential (mV)		Normality Test (Shapiro-Wilk)	Max	Min	Median	0.25	0.75	Mean	Std Dev	Std. Error	C.I. of Mean
cell 1	TR_2022_03_15_001	-79		passed , P=0.592	-69	-87	-80	-84.5	-74	-79.4	6.58	2.943	8.17
cell 2	TR_2022_03_25_002	-69
cell 3	TR_2022_05_16_001	-80
cell 4	TR_2022_05_31_001	-87
cell 5	TR_2022_11_16_001	-82
P5
KCC2+/+
cell number	cell ID	reversal potential (mV)		Normality Test (Shapiro-Wilk)	Max	Min	Median	0.25	0.75	Mean	Std Dev	Std. Error	C.I. of Mean
cell 1	TR_2022_03_11_001	-59		passed , P=0.956	-48	-80	-65	-73.5	-53.5	-63.8	11.692	5.229	14.517
cell 2	TR_2022_03_11_003	-80
cell 3	TR_2022_03_14_003	-48
cell 4	TR_2022_09_28_001	-65
cell 5	TR_2022_11_16_002	-67
P5
KCC2 AD/AD
cell number	cell ID	reversal potential (mV)		Normality Test (Shapiro-Wilk)	Max	Min	Median	0.25	0.75	Mean	Std Dev	Std. Error	C.I. of Mean
cell 1	TR_2022-03-17_002	-59		passed , P=0.400	-59	-82	-75	-79.5	-60.5	-71	9.975	4.461	12.386
cell 2	TR_2022-03-17_003	-77
cell 3	TR_2022-09-29_001	-82
cell 4	TR_2022-09-29_002	-75
cell 5	TR_2022_11_16_003	-62
Statistics
P3	Students t-test
KCC2+/+	P<0.001
KCC2 AD/AD
P5	Students t-test
KCC2+/+	P=0.326
KCC2 AD/AD
P3 KCC2+/+	Students t-test
P5 KCC2 +/+ P5	P=0.002
P3 KCC2 AD/AD	Students t-test
P5 KCC2 AD/AD	P=0.155

## Sheet: Figure 6
Figure 6
C and D
Example traces for LSO	KCC2+/+	Voltage (mV)	Current (pA)				KCC2 AD/AD	Voltage (mV)	Current (pA)
peak currents		-120	-4209					-120	-1724
		-115	-4180					-115	-1563
		-110	-3237					-110	-1496
		-105	-3167					-105	-1196
		-100	-2510					-100	-1098
		-95	-1958					-95	-827
		-90	-1811					-90	-643
		-85	-1489					-85	-380
		-80	-1034					-80	-101
		-75	-662					-75	109
		-70	-84					-70	449
		-65	431					-65	707
	REVERSAL AT -68.7 mV						REVERSAL AT -77.5 mV
E													F
population data for	KCC2+/+	Voltage (mV)	mean Current (pA)	s.e.m.			KCC2 AD/AD	Voltage (mV)	mean Current (pA)	s.e.m.			population data for	KCC2+/+	Voltage (mV)	mean Current (pA)	s.e.m.			KCC2 AD/AD	Voltage (mV)	mean Current (pA)	s.e.m.
LSO IV functions		-85						-85	-358	159			SPN IV functions		-105						-105	-473	129
		-80						-80	-142	91					-100						-100	-269	88
		-75	-334	305				-75	33	113					-95	-279	238				-95	-56	62
		-70	-246	315				-70	252	99					-90	-156	226				-90	161	72
		-65	38	193				-65	341	122					-85	89	193				-85	426	113
		-60	70	207				-60							-80	165	184				-80
		-55	227	137				-55							-75	382	162				-75
	linear fit KCC2 +/+	Voltage (mV)	Current (pA)				linear fit KCC2 AD/AD	Voltage (mV)	Current (pA)					linear fit KCC2 +/+	Voltage (mV)	Current (pA)				linear fit KCC2 AD/AD	Voltage (mV)	Current (pA)
		-75	-338.69					-85	-337.045						-85	-288.634					-105	-488.407
		-74.6	-326.945					-84.6	-322.445						-84.6	-275.467					-104.6	-470.561
		-74.2	-315.2					-84.2	-307.844						-84.2	-262.3					-104.2	-452.715
		-73.8	-303.456					-83.8	-293.244						-83.8	-249.133					-103.8	-434.869
		-73.4	-291.711					-83.4	-278.643						-83.4	-235.966					-103.4	-417.023
		-73	-281					-83	-264.043						-83	-222.8					-103	-399.177
		-72.6	-268.221					-82.6	-249.442						-82.6	-209.633					-102.6	-381.331
		-72.2	-256.476					-82.2	-234.842						-82.2	-196.466					-102.2	-363.485
		-71.8	-244.731					-81.8	-220.241						-81.8	-183.299					-101.8	-345.639
		-71.4	-232.986					-81.4	-205.641						-81.4	-170.132					-101.4	-327
		-71	-221.242					-81	-191.04						-81	-156.966					-101	-309.947
		-70.6	-209.497					-80.6	-176.44						-80.6	-144					-100.6	-292.102
		-70.2	-197.752					-80.2	-161.839						-80.2	-130.632					-100.2	-274.256
		-69.8	-186.007					-79.8	-147.239						-79.8	-117.465					-99.8	-256.41
		-69.4	-174.262					-79.4	-132.638						-79.4	-104.298					-99.4	-238.564
		-69	-162.517					-79	-118.038						-79	-91.1315					-99	-220.718
		-68.6	-150.772					-78.6	-103.437						-78.6	-77.9647					-98.6	-202.872
		-68.2	-139.027					-78.2	-88.8369						-78.2	-64.7979					-98.2	-185.026
		-67.8	-127.283					-77.8	-74.2364						-77.8	-51.6311					-97.8	-167.18
		-67.4	-115.538					-77.4	-59.6359						-77.4	-38.4643					-97.4	-149.334
		-67	-103					-77	-45.0354						-77	-25.2975					-97	-131.488
		-66.6	-92.048					-76.6	-30.4349						-76.6	-12.1306					-96.6	-113.642
		-66.2	-80.3032					-76.2	-15.8344						-76.2	1.03616					-96.2	-95
		-65.8	-68.5583					-75.8	-1.23387						-75.8	14.203					-95.8	-77.9504
		-65.4	-61					-75.4	13.3666						-75.4	27.3698					-95.4	-60.1045
		-65	-45.0686					-75	27.9671						-75	40.5366					-95	-42.2586
		-64.6	-33.3237					-74.6	42.5676						-74.6	53.7034					-94.6	-24.4126
		-64.2	-21.5788					-74.2	57.1682						-74.2	66.8702					-94.2	-6.5667
		-63.8	-9.83397					-73.8	71.7687						-73.8	80					-93.8	11.2792
		-63.4	1.9109					-73.4	86.3692						-73.4	93.2038					-93.4	29.1252
		-63	13.6558					-73	100.97						-73	106					-93	46.9711
		-62.6	25.4006					-72.6	115.57						-72.6	119.537					-92.6	64.817
		-62.2	37.1455					-72.2	130.171						-72.2	132.704					-92.2	82.6629
		-61.8	48.8904					-71.8	144.771						-71.8	145.871					-91.8	100.509
		-61.4	60.6352					-71.4	159.372						-71.4	159.038					-91.4	118.355
		-61	73					-71	173.972						-71	172.205					-91	136
		-60.6	84.125					-70.6	188.573						-70.6	185.371					-90.6	154.047
		-60.2	95.8698					-70.2	203.173						-70.2	198.538					-90.2	171.893
		-59.8	107.615					-69.8	217.774						-69.8	211.705					-89.8	189.739
		-59.4	120					-69.4	232.374						-69.4	224.872					-89.4	207.584
		-59	131.104					-69	246.975						-69	238.039					-89	225.43
		-58.6	142.849					-68.6	261.575						-68.6	251.205					-88.6	243.276
		-58.2	154.594					-68.2	276.176						-68.2	264.372					-88.2	261.122
		-57.8	166.339					-67.8	290.776						-67.8	277.539					-87.8	278.968
		-57.4	178.084					-67.4	305.377						-67.4	290.706					-87.4	296.814
		-57	189.829					-67	319.977						-67	304					-87	314.66
		-56.6	201.574					-66.6	334.578						-66.6	317.04					-86.6	332.506
		-56.2	213.318					-66.2	349.178						-66.2	330					-86.2	350.352
		-55.8	225.063					-65.8	363.779						-65.8	343.373					-85.8	368
		-55.4	236.808					-65.4	378.379						-65.4	356.54					-85.4	386.044
		-55	253					-65	392.98						-65	369.707					-85	403.89
G
population data
LSO
KCC2+/+
cell number	cell ID	reversal potential (mV)		Normality Test (Shapiro-Wilk)	Max	Min	Median	0.25	0.75	Mean	Std Dev	Std. Error	C.I. of Mean
cell 1	190707_C	-67.2		passed , P=0.747	-53.5	-87	-71.5	-78.5	-67.2	-72	8.7	2.62	5.85
cell 2	190708_D	-53.5
cell 3	190708_E	-68.7
cell 4	190708_G	-77.3
cell 5	190708_H	-69.9
cell 6	190709_D	-79
cell 7	190709_E	-87
cell 8	190709_H	-71.5
cell 9	190711_E	-78.8
cell 10	190711_G	-73
cell 11	200925_L	-66.4
LSO
KCC2 AD/AD
cell number	cell ID	reversal potential (mV)		Normality Test (Shapiro-Wilk)	Max	Min	Median	0.25	0.75	Mean	Std Dev	Std. Error	C.I. of Mean
cell 1	190927_C	-72.2		passed , P=0.828	-60.5	-98	-81.5	-86.98	-73.53	-80.64	9.51	2.74	6.04
cell 2	190927_D	-88.4
cell 3	190927_G	-82.5
cell 4	190928_C	-87.5
cell 5	190928_E	-81.5
cell 6	190930_D	-80.5
cell 7	190930_E	-85.4
cell 8	190930_F	-60.5
cell 9	191001_C	-81.5
cell 10	191001_D	-77.5
cell 11	191001_E	-72.2
cell 12	191001_F	-98
SPN
KCC2+/+
cell number	cell ID	reversal potential (mV)		Normality Test (Shapiro-Wilk)	Max	Min	Median	0.25	0.75	Mean	Std Dev	Std. Error	C.I. of Mean
cell 1	190707_B	-68		failed , P=0.037	-66.3	-93.7	-86.3	-90.2	-71.9	-82.04	9.21	2.11	4.44
cell 2	190708_B	-93.7
cell 3	190708_C	-91
cell 4	190708_F	-83
cell 5	190708_I	-81.5
cell 6	190709_A	-71.9
cell 7	190709_B	-75.6
cell 8	190709_F	-86.4
cell 9	190709_G	-71
cell 10	190711_B	-90.5
cell 11	190711_C	-86.5
cell 12	190707_E	-66.3
cell 13	200925_A	-92.2
cell 14	200925_B	-90.2
cell 15	200925_E	-86.3
cell 16	200925_F	-68
cell 17	200925_G	-87.6
cell 18	200925_H	-79
cell 19	200925_I	-90
SPN
KCC2 AD/AD
cell number	cell ID	reversal potential (mV)		Normality Test (Shapiro-Wilk)	Max	Min	Median	0.25	0.75	Mean	Std Dev	Std. Error	C.I. of Mean
cell 1	190927_A	-91.2		passed , P=0.799	-84.8	-101.8	-92.8	-96.5	-88.7	-92.79	5.04	1.39	3.05
cell 2	190927_B	-101.8
cell 3	190927_E	-95.5
cell 4	190927_F	-90.5
cell 5	190928_A	-86.9
cell 6	190928_B	-92.8
cell 7	190928_D	-95
cell 8	190928_F	-91.9
cell 9	190930_A	-84.8
cell 10	190930_B	-85.4
cell 11	190930_C	-97.5
cell 12	191001_A	-97
cell 13	191001_B	-96
Statistics
LSO	two-tailed Students t-test
KCC2+/+	P=0.0341
KCC2 AD/AD
SPN	two-tailed Students t-test
KCC2+/+	P=0.0006
KCC2 AD/AD
